# Supplementary material for: Proteomic analysis reveals sex-specific biomarker signature in postural orthostatic tachycardia syndrome
Source: BMC Cardiovasc Disord. 2020 Apr 22;20:190. doi: 10.1186/s12872-020-01465-6 (PMC7178975; doi:10.1186/s12872-020-01465-6)
Supplement: Supplementary file 3 — Additional file 3. [file 12872_2020_1465_MOESM3_ESM.xlsx]

## Sheet: Age_BMI_adjusted_men_MB
Variable	Odds ratio	95% CI	p.value
AGE	0.99	0.99 - 1.002	0.164
BMI	0.98	0.96 - 0.995	0.018
MB	0.8	0.7 - 0.929	0.004

## Sheet: Age_BMI_adjusted_men_GH
Variable	Odds ratio	95% CI	p.value
AGE	0.99	0.98 - 0.999	0.033
BMI	0.97	0.95 - 0.992	0.008
GH	1	0.97 - 1.031	0.981

## Sheet: Age_BMI_adjusted_women_MB
Variable	Odds ratio	95% CI	p.value
AGE	0.99	0.98 - 0.996	0.001
BMI	0.99	0.98 - 1.004	0.17
MB	0.94	0.83 - 1.072	0.378

## Sheet: Age_BMI_adjusted_women_GH
Variable	Odds ratio	95% CI	p.value
AGE	0.99	0.98 - 0.996	0.002
BMI	0.99	0.98 - 1.008	0.414
GH	1.03	1 - 1.056	0.022
