# Supplementary material for: Proteomic analysis reveals sex-specific biomarker signature in postural orthostatic tachycardia syndrome
Source: BMC Cardiovasc Disord. 2020 Apr 22;20:190. doi: 10.1186/s12872-020-01465-6 (PMC7178975; doi:10.1186/s12872-020-01465-6)
Supplement: Supplementary file 4 — Additional file 4. [file 12872_2020_1465_MOESM4_ESM.xlsx]

## Sheet: Age_BMI_adjusted_men_MB
Variable	Beta	95% CI	p.value
AGE	-0.45	-0.69 to -0.2	0
BMI	-0.65	-1.31 to 0.02	0.059
MB	-5	-9.46 to -0.54	0.03

## Sheet: Age_BMI_adjusted_men_GH
Variable	Beta	95% CI	p.value
AGE	-0.51	-0.75 to -0.27	0
BMI	-0.73	-1.41 to -0.05	0.039
GH	0.06	-0.94 to 1.06	0.908

## Sheet: Age_BMI_adjusted_women_MB
Variable	Beta	95% CI	p.value
AGE	-0.46	-0.66 to -0.27	0
BMI	-0.29	-0.72 to 0.15	0.196
MB	-0.66	-4.35 to 3.03	0.726

## Sheet: Age_BMI_adjusted_women_GH
Variable	Beta	95% CI	p.value
AGE	-0.44	-0.64 to -0.25	0
BMI	-0.17	-0.61 to 0.28	0.467
GH	0.95	0.13 to 1.76	0.024
